# Supplementary material for: Economic analysis of a new four-panel rapid screening test in antenatal care in Kenya, Rwanda, and Uganda
Source: BMC Health Serv Res. 2023 Jul 31;23:815. doi: 10.1186/s12913-023-09775-z (PMC10391856; doi:10.1186/s12913-023-09775-z)
Supplement: Supplementary file 2 — Supplemental Material S2. ANC panel economic evaluation [file 12913_2023_9775_MOESM2_ESM.xlsx]

## Sheet: Home
	ANC Panel Economic Evaluation
	Home page for ANC Model
	Section	Page	Tab	Completion status
	Context	Background	Bkgd	Informational
		Basic introduction to the model	Basics	Complete
		Model flow chart	Flow	Informational
	Inputs	Understanding inputs	Input	Informational
		Epidemiology & service inputs	In-Epi	Data entered
		Economic inputs	In-Econ	Data entered
	Outputs	Health outputs	Out-Health	Informational
		Economic outputs	Out-Econ	Informational
		Results summary	Results	Results available
		Benefit cost analysis	B-C	Informational
	Literature	Supporting literature	Lit	Informational
		Hepatitis B epidemiology	HBV-E	Informational
		Hepatitis B cost and DALYs	HBV-C	Informational
		HIV epidemiology and DALYs	HIV-E	Informational
		HIV cost	HIV-C	Informational
		HIV extension data	HIV-X	Informational
		Malaria epidemiology	Mal-E	Informational
		Malaria costs	Mal-C	Informational
		Malaria extension data	Mal-X	Informational
		Syphilis epidemiology and DALYs	Syph-E	Informational
		Syphilis costs	Syph-C	Informational
	Supplements	References	Ref	Informational
		Acknowledgments	Ack	Informational
	Appendices	Currency conversions	Conv	Informational
		Additional calculations - malaria	Calc-M	Informational
		Additional calculations - HIV/AIDS	Calc-HIV	Informational
		Sensitivity analysis inputs	Sens	Informational
		Life expectancy calculations	LifeExp	Informational
		Results from additional Rwandan districts	Districts	Informational

## Sheet: Bkgd
Home								Go to Basics
Background
With the opening of the Second Generation of Health Posts (SGHP) in Rwanda in September 2019, Abbott, Inc. and the Ministry of Health (MOH) initiated preliminary use of a new rapid four-test panel in antenatal care (ANC) in the Bugesera district. With a single finger prick, the ANC Panel, as termed by Abbott, can detect four infections: malaria, hepatitis B, syphilis, and HIV. In addition, the ma…
According to 2020 data, Rwanda’s infant mortality ratio is 33 per 1,000 live births and its maternal mortality ratio is 203 (95% CI: 125 – 281) per 100,000 live births.[2] Applying these rates to all live births in Rwanda means that the country suffers 13,123 infant deaths and 807 maternal deaths annually.[3] A major goal of the ANC model is quantifying the anticipated reduction in these burdens …
The ANC Panel seeks to detect infections and bring them to the attention of the health system with higher likelihood, quicker timing, and increased salience than would otherwise have occurred, helping both providers and pregnant women comprehend, initiate, and complete all indicated follow-up actions. Better health outcomes are expected because earlier treatment usually produces better results co…
The systematic nature of the four-test panel could also favorably affect the behavior of healthcare providers and patients. Needing to stock only a single product should simplify logistics and inventory management.
The results of this ANC model indicate the health and economic effects of the ANC Panel. Specifically, it will estimate the reduction of infant and maternal mortality and DALYs, healthcare cost offsets, and its cost-effectiveness ratio.
References
1. Das, 2017
2. Rwanda DHS
3. Knoema, 2021
Back to top

## Sheet: Basics
Home								Model flow chart
Basic Introduction to the Model
This ANC model can be used either retrospectively or prospectively to estimate the health and economic value of implementing the ANC Panel. This model can be used by Abbott, the Rwanda Ministry of Health, and other partners for estimating the benefits of expanded antenatal testing in any district of Rwanda, the county as a whole, or another sub-Saharan African country.
To begin, save at least one copy of the original, unchanged model as an archive. Then, using the "Save as" function, create a copy with a convenient file name, such as the district, 2-digit version number, and the initials of the creator (e.g. Bugesera01KR). While actively entering data and other elements, we suggest creating a new version each day, using the "save as" function. Open that working…
	Country:	Rwanda
	District:	National & Bugesera
	Target year:	2020
This model has been designed for use by planners, administrators, directors, and financial officers at the facility, district, national, or donor levels. The model allows them to measure costs and benefits of using the ANC panel. This ANC model assumes that the user has accounting information about the program, including unit costs of supplies and personnel time.
The estimates of cost-effectiveness produced by this model are designed to improve ANC testing, to allow comparison of performance among testing methods, and to be presented to decision-makers. Since the model is used by downloading a copy of the Excel workbook and filling it out on your own computer, information entered into the model and estimates produced by the model are under the user’s cont…
The ANC model is an Excel workbook consisting of a group of inter-related sheets, each labeled with a colored tab. Each sheet has been designed to be self-explanatory. Equally important is a design goal to be simple and easy to use, with calculations based on data that are likely to already be part of operations management. There are specified cells to enter required information, and calculations…
All models are simplifications of the real world, incorporating important relationships while minimizing unnecessary complexity and data challenges. Accordingly, this ANC model made a few simplifying assumptions. (1) We assumed that all infections detected were treated perfectly. (2) The ANC panel is perfectly sensitive and specific. (3) The cost of each treatment for its corresponding infection …
Sensitivity analyses are optional. However if the user wishes to conduct a sensitivity analysis go to the tab 'Out-Health' and follow the directions at the top of the sheet.
Back to top

## Sheet: Flow
Home																Continue to Inputs
Model Flow Chart

## Sheet: Input
Home								Enter epidemiology and service inputs
								Enter economic inputs
Understanding Inputs
This section of the model is for you to enter data specific to the country or region you are evaluating. You will need access to financial or accounting records, health services records and information on diagnosis and treatment for the population served. The necessary inputs have been separated into three categories on two tabs: epidemiology and service inputs (In-Epi) and economic inputs (In-Ec…
This model has been created using US dollars ($). All item inputs must be entered in US$ for the model to produce accurate results. On sheet 'In-Epi' Row 14, there is a place for the user to enter the current currency exchange rate. This row is tied to several calculations and will update automatically if changed. On the sheet 'Conv', there are rows for you to calculate your own currency conversi…
Information taken from previously published literature has been used to estimate costs for some items. If available, those costs are already included in the input forms for your convenience. If you wish to use your own figures for those items, simply replace the pre-filled figures with your own.

## Sheet: In-Epi
Home					Go to economic inputs
					Go to currency conversions
					Go to Results
Epidemiology & Service Inputs
This tab allows you to enter epidemiology indicators and service inputs to evaluate the cost-effectiveness of implementing the ANC Panel. To do this, you will need access to health data for the region you wish evaluate. The necessary epidemiology indicators include infant mortality, maternal mortality and life expectancy at birth for the country or region you are evaluating. These values have alr…
Indicators	Rate	Unit	Source year(s)	Source and notes
Infant mortality rate	33.3	1,000 live births	2019-2020	Demographic and Health Survey 2019-2020. National Institute of Statistics of Rwanda
Maternal mortality ratio	203	100,000 live births	2019-2020	Demographic and Health Survey 2019-2020. National Institute of Statistics of Rwanda
Life expectancy at birth	67.7	years	2020	Vital statistics report 2020. National Institute of Statistics of Rwanda.
Average maternal age at delivery	23	years	2019-2020	DHS 2019//2020
Malaria prevalence in ANC	0.025788	percent	2020	From Monica Sanders, latest ANC panel positivity report, rec'd March 22, 2021
Net additional share of malaria infections in pregnancy captured by ANC panel	0.1	Percentage of maternal infections in pregnancy		Consisting of 2 groups, the first is 2/45 (4.4%) of women in the baseline survey who reported malaria but were not treated, the second, assumed to 5.6% was sub-clinical cases of malaria that we assume would still pose a risk to the fetus.
Currency conversion rate	1000	RWF/USD	2021	Markets Insider
Gross national income (GNI)	780	per capita	2020	The World Bank
Tests	Number of women receiving ANC	Number of tests performed	Rate (%)	Source year(s)	Source and notes
ANC Panel:	1113	1112	0.999102		From Monica Sanders, ANC panel report, October 2019 - December 2020
Conventional tests:					The four rows below are the modeler's estimates for a hypothetical 1,000 women
Hepatitis B	1000	0	0	2020	From Monica Sanders
HIV/AIDS	1000	990	0.99	2019	UNAIDS
Malaria	1000	250	0.25	2020	Based on fact that malaria testing and treatment is offered in outpatient clinics but is not connected to ANC care.
Syphilis	1000	850	0.85	2020	Based on abstraction of data from registers of health centers serving control and intervention cells in Bugesera District compiled by Dr. Sabine M Furere
Positive tests	Number of women tested	Number of positive tests	Rate (%)	Source year(s)	Source and notes
ANC Panel:	3839			2020	From Monica Sanders, latest ANC panel positivity report, rec'd March 22, 2021
Hepatitis B			0.039	2019	Makuza JD, Rwema JOT, Ntihabose CK, Dushimiyimana D, Umutesi J, Nisingizwe MP, Serumondo J, Semakula M, Riedel DJ, Nsanzimana S. Prevalence of hepatitis B surface antigen (HBsAg) positivity and its associated factors in Rwanda. BMC Infect Dis. 2019 May 3;19(1):381. doi: 10.1186/s12879-019-4013-4. PMID: 31053097; PMCID: PMC6499977.
HIV/AIDS	3839	25	0.00651211	2020	From Monica Sanders, latest ANC panel positivity report, rec'd March 22, 2021
Malaria	3839	99	0.025788	2020	From Monica Sanders, latest ANC panel positivity report, rec'd March 22, 2021
Syphilis	3839	324	0.084397	2020	From Monica Sanders, latest ANC panel positivity report, rec'd March 22, 2021
Conventional test (optional):					If empirical data for the subsequent four rows were available, they would provide a source of information for Rwanda for the positivity rates for conventional tests. These would replace the values from the literature on the literature tabs.
Hepatitis B
HIV/AIDS			0.869		Demographic Health Survey 2019-2020. National Institute of Statistics of Rwanda
Malaria
Syphilis
Treatments	Number of diagnoses	Actual episodes treated	Rate (%)	Source year(s)	Source and notes
Following ANC Panel:					If empirical data for the subsequent four rows were available, they would provide a source of information for Rwanda for the treatment rates following the ANC panel. These would replace the values from the literature on the literature tabs.
Hepatitis B
HIV/AIDS
Malaria
Syphilis
Following conventional test:					If empirical data for the subsequent four rows were available, they would provide a source of information for Rwanda for the treatment rates following conventional tests. These would replace the values from the literature on the literature tabs.
Hepatitis B
HIV/AIDS
Malaria
Syphilis
Back to top

## Sheet: In-Econ
Home					Go to epidemiology and service inputs
					Go to currency conversions
					Go to Results
Economic Inputs
This tab allows you to calculate total costs of ANC testing and treatments for the four infections: malaria, hepatitis B, HIV, and syphilis. To do this, enter costs as line items in the forms below. There are three areas of pertinent costs: testing supply costs, treatment costs and personnel time management. Suggested items have been added to each form to help you get started. This is not an exha…
Testing supply unit costs
	Item name	Related test type	Unit cost ($)	Source and notes
1	ANC Panel	ANC Panel	4	per Abbott, meeting on Feb. 11, 2021 between Brandeis researchers and Abbott.
2	malaria test	Malaria	0.58	per Dr. Sabine M Furere, program cost for 1 RDT
3	hepatitis B test	Hepatitis B	2.692	per Dr. Sabine M Furere, fee paid by private patient (without health insurance)/Updated based on average of care in Uganda and kenya		2.695	2.075		0.62	4.34194
4	HIV test	HIV/AIDS	1.35	Global Fund (Rwanda Biomedical Center, HIV program costs, 3.36)
5	syphillis test	Syphilis	0.815	per Dr. Sabine M Furere, fee paid by private patient (without health insurance)
6
7
8
9
10
11
12
13
14
15
16
17
18
19
20
Cost per treatment episode
	Item name	Infection type	Cost ($)	Source and notes
1	malaria consultation fee	Malaria	7.12	per Dr. Sabine M Furere, fee paid by private patient (without health insurance)
2	treatment visit	Hepatitis B	56.96	per Dr. Sabine M Furere, fee paid by private patient (without health insurance), for 24 visits. Assuming an adherence of one month for every 3 months of care
3	tenofovir (24-month course of treatment)	Hepatitis B	29.93	The Global Fund, 300mg 1x/day for 24 months. Assuming an adherence of one month for every 3 months of care		87.39
4	syphilis treatment total (not including consolation fee)	Syphilis	0.753	per Dr. Sabine M Furere, fee paid by private patient (without health insurance)
5	syphilis consolation fee	Syphilis	7.12	per Dr. Sabine M Furere, fee paid by private patient (without health insurance)
6	average cost of PMTCT per mother-baby pair	HIV/AIDS	447.289	Mukose, 2020; adjusted to 2019 USD using GNI per capita for Uganda & Rwanda
7	Coartem (1 blister pack)	Malaria	0.73	per Dr. Sabine M Furere, program cost for coartem (1 blister pack)		7.85
8	Hepatitis B vaccine for infants, 2-doses ($0.25 per dose)		0.5
9
10
11
12
13
14
15
16
17
18
19
20
21
22
23
24
25
26
27
28
29
30
Personnel costs
	Staff role	Hourly wage ($)	Source and notes
1	nurse	0.86	Interviews with staff at 4 SGHPs done by Dr. Sabine M Furere
2	laboratory technician	0.55	Interviews with staff at 4 SGHPs done by Dr. Sabine M Furere
3
4
5
6
7
8
9
10
	Task	Test method	Staff role	Time spent on task (hours)	Source and notes
1	inventory management	ANC panel	nurse	0.05	Interviews with staff at 4 SGHPs done by Dr. Sabine M Furere
2	testing procedure	ANC panel	laboratory technician	0.5	Occasionally testing procedure is done by a nurse is no laboratory technician is on duty. Modeler's assumed 95% of testing procedures carried out by laboratory technician.
3	inventory management	conventional test	nurse	0.05	For each conventional testing procedure. Modelers assumed same inventory management time as ANC panel estimate based on Dr. Sabine M Furere's interviews with SGHP staff
4	hepatitis B conventional testing procedure	conventional test	laboratory technician	0.75	Modeler's estimate based on Dr. Sabine M Furere's interviews with SGHP staff
5	HIV conventional testing procedure	conventional test	laboratory technician	0.27	Modeler's estimate based on Dr. Sabine M Furere's interviews with SGHP staff
6	malaria conventional testing procedure	conventional test	laboratory technician	0.27	Modeler's estimate based on Dr. Sabine M Furere's interviews with SGHP staff
7	syphilis conventional testing procedure	conventional test	laboratory technician	0.27	Modeler's estimate based on Dr. Sabine M Furere's interviews with SGHP staff
8
9
10
11
12
13
14
15
Back to top

## Sheet: Out-Health
Home						Go to Economic Outputs
						Go to Results
Health outputs
This tab systematically examines the health benefits of the ANC Panel. This model measures the health benefits of implementing the ANC Panel as number of deaths averted and disability adjusted life years (DALYs) averted per 1,000 women in ANC. The ANC model discounts DALYs at the standard rate of 3%.
Due to data limitations, this model makes a number of assumptions.
1. We assumed the same prevalence of malaria in pregnancy as reported in the Bardaji (2011) study results apply to Rwanda. Both countries are endemic for malaria. The Bardaji (2011) study was based on a careful laboratory study of a defined cohort -- more systematic data than would be found in usual clinical practice.
2. We assumed the cost of an average episode of treatment for malaria at Rwandan health centers from Collins et al (2011) applies to all types of malaria cases, including infections in pregnant women (who may be asymptomatic) and infants. Rwanda has a standard recommended first-line treatment protocol for malaria with artemether-lumefantrine tablets (e.g., Coartem®). The dose for children 5-15 kg…
3. We have assumed that the ANC panel affects the cost of malaria treatment in pregnant women in two opposite ways which exactly offset one another. On the side of increasing costs, we assume that all women who test positive for malaria on the ANC panel would be offered standard malaria treatment, likely artemether-lumefantrine. On the side of decreasing costs, this would avert the cost of women …
Dark grey cells indicate data were not available or applicable to that cell.
As noted, sensitivity analyses are optional. To use the ANC model for sensitivity analyses we suggest the following steps: (1) Copy and paste the values of the point estimates from row 14 in to the yellow cells in the corresponding cells in row 13. The Excel worksheet will then generate the best estimates of outcomes, cost and cost-effectiveness. Copy and paste values from columns B through D in …
							Percentage
Infection Epidemiology	Hepatitis B	HIV/AIDS	Malaria	Syphilis	Total	Source and notes	Hepatitis B	HIV/AIDS	Malaria	Syphilis
Pasted value (infections per 1,000 women)	39	26	19	20			3.9	2.6	1.9	2
Point estimate (per 1,000 women)	39	26	19	20		Syphilis rate among pregnant women	3.9	2.6	1.9	2
Most favorable estimate (per 1,000 women)	39.7	39	29	30			3.97	3.9	2.9	3
Least favorable estimate (per 1,000 women)	38.3	13	10	10			3.83	1.3	1	1
Deaths Averted	Hepatitis B	HIV/AIDS	Malaria	Syphilis	Total
Maternal deaths per 1,000 women (conventional methods) (point estimate)	0.00376978	0.0357721	0.137483		0.177025
Conventional testing rates (share of pregnant women tested for that infection)	0	0.987	0.9	0.85
Share captured by ANC Panel (incremental increase in testing rate)	0.9935	0.0065	0.0935	0.1435		With HIV we assume we can make up half of the gap due to inventory management and stockout	0.9935
Maternal deaths averted per 1,000 women using ANC Panel	0.00374527	0.000232519	0.0128547		0.0168325
Infant deaths per 1,000 births (conventional methods)		1.41676	0.705986	0.16	2.28274
Share captured by ANC Panel (incremental increase in testing rate)	0.9935	0.0065	0.0935	0.1435		Modeler's estimations
Infant deaths averted per 1,000 births using ANC Panel		0.00920892	0.0660097	0.02296	0.0981786
Case Fatality	Hepatitis B	HIV/AIDS	Malaria	Syphilis	Total
Case fatality rate: maternal	9.66609e-05	0.00137585	0.00723596
Case fatality rate: infant		0.175211	0.0360395	0.06
Infections treated or averted	Hepatitis B	HIV/AIDS	Malaria	Syphilis	Total
Maternal infections per 1,000 women (positivity rates)	39	26	19	20	104
Incremental testing rate from ANC Panel	0.9935	0.0065	0.0935	0.1435
Incremental maternal infections detected and treated per 1,000 women using ANC Panel	38.7465	0.169	1.7765	2.87	43.562
Expected infant infection rate based on number of maternal infections (no intervention)	0.8	0.311
Infant infections per 1,000 births (conventional)	31.2	8.086	19	0.92	59.206
HIV maternal to child transmission rate using Option B+		0.017
Average efficacy of hepatitis B vaccination at birth, averting chronic hepatitis B infection	0.8425
Incremental infant infections averted using ANC Panel	26.286	0.0163115	1.7765	0.13202	28.2108	C37: for HIV we multiplied by the testing share
DALYs due to disability	Hepatitis B	HIV/AIDS	Malaria	Syphilis	Total
Maternal DALYs per infection per year (conventional)	0.0262265	0.333577	0.223394	1.09	1.6732	malaria and syphilis DALYs are per infection
Maternal DALYs per 1,000 births per year (conventional)	1.02283	8.67301	4.24449	21.8	35.7403
Incremental maternal DALYs per 1,000 births averted using ANC Panel	1.01618	0.0563746	0.39686	3.1283	4.59772
Discounted remain lifespan in years (maternal)	24.9276	24.9276				Based on discounted remaining life expectancy of estimate average maternal age at delivery (25 years old).
Discounted maternal DALYS averted per 1,000 births using ANC Panel	25.331	1.40528	0.39686	3.1283	30.2615
Infant DALYs per episode of infection per year	0.0262265	0.333577	0.223394	2.87	3.4532
Infant DALYs per 1,000 births per year	0.818266	2.69731	4.24449	2.6404	10.4005
Incremental infant DALYs per 1,000 births averted using ANC Panel per year	0.689389	0.00544114	0.39686	0.378897	1.47059
Discounted remaining lifespan in years (infant) /a	28.8273	28.8273				Based on discounted life expectancy at birth (68.7 years in 2018).
Discounted DALYs averted per 1,000 births using ANC Panel (infant)	19.8732	0.156853	0.39686	0.378897	20.8058
Total incremental maternal and infant DALYs averted using ANC Panel (per 1,000 women)	45.2042	1.56214	0.79372	3.5072	51.0673
DALYs due to years of life lost	Hepatitis B	HIV/AIDS	Malaria	Syphilis	Total
Maternal DALYs per death per year (conventional)	1	1	1	1	4
Discounted remaining lifespan in years (maternal)	24.9276	24.9276	24.9276	24.9276		Based on discounted remaining life expectancy of estimate average maternal age at delivery (25 years old).
Incremental maternal deaths averted per 1,000 women using ANC Panel	0.00374527	0.000232519	0.0128547		0.0168325
Total discounted DALYs averted due to maternal deaths per 1,000 women	0.0933606	0.00579613	0.320436		0.419593
Infant DALYS per death per year (conventional)	1	1	1	1	4
Discounted remaining lifespan in years (infant) /a	28.8273	28.8273	28.8273	28.8273		Based on discounted life expectancy at birth (68.7 years in 2018).
Incremental infants deaths averted per 1,000 births using ANC Panel		0.00920892	0.0660097	0.02296	0.0981786
Total discounted DALYS averted due to infant deaths per 1,000 births		0.265468	1.90288	0.661874	2.83022
Total maternal and infant DALYs averted using ANC Panel (per 1,000 women)	0.0933606	0.271264	2.22331	0.661874	3.24981
Total DALYs averted (maternal and infant) using ANC panel per 1,000 women	45.2976	1.8334	3.01703	4.16907	54.3171
Percentage of DALYs averted	0.833947	0.0337536	0.0555448	0.0767543	1
Point estimate (per 1,000 women)	7.95729	6.88113	4.35121	36.8195	56.0092
Most favorable estimate (per 1,000 women)	11.6717	10.195	5.26495	40.8628	67.9945
Least favorable estimate (per 1,000 women)	5.42498	4.63905	3.59429	33.1764	46.8347
a. We used life expectancy for Rwanda discounted at rate of 3% to incorporate years of life lost and years lost due to disability.
Back to top

## Sheet: Out-Econ
Home							Go to Health Outputs
							Go to Results
Economic Outputs
This tab provides a detailed summary of the economic benefits of the ANC Panel. We calculated an actual unit cost and estimated a population cost for a hypothetical population of 1,000 women receiving ANC.
Dark grey cells indicate data was not available or applicable to that cell.
Testing supplies cost summary	ANC Panel	Conventional tests					Source and notes
		Hepatitis B	HIV/AIDS	Malaria	Syphilis	Non ANC Panel total
Unit cost per test ($)	4	2.692	1.35	0.58	0.815	5.437
Number of tests performed	1000	0	990	250	850	2090
Cost per 1,000 women in ANC ($)	4000	0	1336.5	145	692.75	2174.25
Net number of tests performed	-1090
Net cost of testing supplies ($)	1825.75
Summary of incremental treatment cost of ANC panel compared to conventional care		Hepatitis B	HIV/AIDS	Malaria	Syphilis	Total	Source and notes
Unit cost of treatment per infection ($)		86.89	447.289	7.85	7.873	549.902
Number of incremental treatments per 1,000 women using ANC Panel		38.7465	0.169	1.7765	2.87	43.562
Incremental cost per 1,000 women ($)		3366.68	75.5918	13.9455	22.5955	3478.82
Adverse pregnancy outcome cost savings		Hepatitis B	HIV/AIDS	Malaria	Syphilis	Total	Source and notes
Stillbirth					0	0
Neonatal death					0	0
Congenital syphilis					432.45	432.45
Low birth weight					652.737	652.737
Total					1085.19	1085.19
Health care costs averted by averted infant infections
Cost of treating hepatitis B		86.89
Infant hepatitis B infections averted		26.286
Lifetime health care for HIV+ infant			690.9
Infant HIV infections averted			0.0163115
Cost of treatment for malaria (dengue as proxy)				38.6604
Episodes of malaria averted				1.7765
Total		2283.99	11.2696	68.6802		2363.94
Personnel cost summary	ANC Panel	Hepatitis B	HIV/AIDS	Malaria	Syphilis	Non ANC Panel total	Source and notes
Number of tests performed	1000	0	990	250	850	2090
Time spent on testing procedure (hours)	0.5	0.75	0.27	0.27	0.27	1.56
Total time spent on testing procedure (hours)	500	0	267.3	67.5	229.5	564.3
Average wage for personnel performing test (hourly in USD)	0.57	0.57	0.57	0.57	0.57	2.28	Weighted average of laboratory technician (95%) and nurse (5%) wages
Total wages for time spent on testing procedures	285	0	152.361	38.475	130.815	321.651
Time spent on inventory management per test (hours)	0.05	0.05	0.05	0.05	0.05	0.2
Average wage for personnel performing inventory management (hourly in USD)	0.86	0.86	0.86	0.86	0.86	3.44
Total wages for inventory manangement per test	43	0	42.57	10.75	36.55	89.87
Total wages for testing procedures and inventory management	328	0	194.931	49.225	167.365	411.521
Net personnel cost for ANC Panel	-83.521
Summary of all costs (per 1,000 women)
Net cost of test supplies	1825.75
Incremental treatment cost	3478.82
Net adverse pregnancy outcome cost savings	-1085.19
Net healthcare costs averted savings	-2363.94
Net personnel cost	-83.521
Sum of net costs	1771.92
Sum of healthcare costs averted	-3449.13
Back to top

## Sheet: Results
Home
Results Summary
This tab provides a summary of economic and health improvements due to the implementation of the ANC Panel in the country or region evaluated.
Summary of Economic Evaluation for:	Country:	Rwanda
	District:	National & Bugesera
	Target year:	2020
Summary for 1,000 women in ANC		Amount	Source and notes	Best estimate	Most favorable	Least favorable
(1) Net increase in costs compared to conventional testing		1771.92		1112.65	606.9	1614.95
(2) Net health gains (DALYs averted) compared to conventional testing		54.3171		51.977	60.0099	44.0802
(3) Incremental cost-effectiveness ratio (ICER):		32.6217	(3) = (1) / (2)	21.4066	10.1133	36.6366
(4) Per capita GNI		780	The World Bank	780	780	780
(5) ICER as multiple of per capita GNI		0.0418227	(5) = (3) / (4)	0.0274444	0.0129658	0.0469701
Notes on Limitations of the Results
The results calculated by this tool have several limitations. The calculation of total costs depends on the accuracy and completeness of information entered and the relationships in the ANC model.
Notes on Interpretation of Results
An incremental cost-effectiveness ratio (ICER) is a calculation of the cost of an intervention per DALY averted. It is often expressed as a multiple of country's per capita GNI. If this multiple is <0.00, it means that the intervention is cost-saving. If this multiple is 0.00-1.00, it is classified as highly cost-effective by the WHO Commission on Macroeconomics and Health. It classifies a ratio …
References
1. Jit, 2021
2. Leech et al., 2018
	All districts
	Best estimate	Most favorable	Least favorable
	392.371	1646.51	-865.455
	78.1833	57.2304	99.2815
	5.0186	28.7698	-8.71718
	780	780	780
	0.00643411	0.0368844	-0.0111759
	Bugesera
	Best estimate	Most favorable	Least favorable
	-24741.7	-27714.4	-22081.4
	56.0112	67.9945	46.8347
	-441.728	-407.598	-471.475
	830	830	830
	-0.532202	-0.491081	-0.568042
	Gatsibo
	Best estimate	Most favorable	Least favorable
	-43457.6	-48155.5	-39235.1
	73.2052	87.7639	63.2955
	-593.64	-548.694	-619.873
	830	830	830
	-0.715229	-0.661077	-0.746835
	Nyagatare
	Best estimate	Most favorable	Least favorable
	-72267.1	-76059.7	-68673.3
	111.999	122.157	103.932
	-645.246	-622.636	-660.753
	830	830	830
	-0.777404	-0.750164	-0.796088
	Nyanza
	Best estimate	Most favorable	Least favorable
	-7636.97	-10141.5	-5666.08
	33.1936	47.2168	23.7699
	-230.074	-214.786	-238.373
	830	830	830
	-0.277197	-0.258778	-0.287196
	Gicumbi
	Best estimate	Most favorable	Least favorable
	-40237	-43357.7	-37346.5
	75.5309	86.4332	66.7945
	-532.723	-501.633	-559.126
	830	830	830
	-0.641834	-0.604377	-0.673646

[truncated: 20 more sheets: B-C, Lit, HBV-E, HBV-C, HIV-E, HIV-C, HIV-X, Mal-E, Mal-C, Mal-X, Syph-E, Syph-C, Ref, Ack, Conv, Calc-M, Calc-HIV, Sens, LifeExp, Districts]
